# Supplementary material for: How Italy Tweeted about COVID-19: Detecting Reactions to the Pandemic from Social Media
Source: Int J Environ Res Public Health. 2022 Jun 24;19(13):7785. doi: 10.3390/ijerph19137785 (PMC9265594; doi:10.3390/ijerph19137785)
Supplement: Supplementary file 1 [file ijerph-19-07785-s001.zip]

Archive with 1 entries (1 files):
- ijerph-1752989-supplementary.pdf
